# Supplementary material for: The Effects of H2S and Recombinant Human Hsp70 on Inflammation Induced by SARS and Other Agents In Vitro and In Vivo
Source: Biomedicines. 2022 Sep 1;10(9):2155. doi: 10.3390/biomedicines10092155 (PMC9496158; doi:10.3390/biomedicines10092155)
Supplement: Supplementary file 1 [file biomedicines-10-02155-s001.zip]

Archive with 1 entries (1 files):
- biomedicines-1825064-supplementary.pdf
